# Supplementary material for: Data sharing in clinical trials: An experience with two large cancer screening trials
Source: PLoS Med. 2017 May 23;14(5):e1002304. doi: 10.1371/journal.pmed.1002304 (PMC5441574; doi:10.1371/journal.pmed.1002304)
Supplement: S1 Data — (XLSX) [file pmed.1002304.s003.xlsx]

## Sheet: temp
Time	Censor	Inst_type
4	1	1		Inst_type
3.89	1	1		1=NCI, Screening Center
2.25	1	2		2=Other
2.24	1	2
0.75	0	1
2.19	1	2
2.19	1	2
2.18	1	1
2.16	1	2
2.12	1	2
2.1	1	2
0.71	0	2
3.81	1	2
1.46	0	2
2.02	1	2
2.01	1	1
2	1	2
1.54	0	2
1.99	1	1
1.98	1	1
1.97	1	2
1.94	1	2
1.08	0	1
1.89	1	2
1.89	1	1
0.25	0	1
1.88	1	1
1.87	1	2
1.81	1	2
1.8	1	2
1.78	1	1
1.77	1	1
1.74	1	1
2.39	0	1
1.72	1	2
1.7	1	2
1.69	1	2
1.67	1	1
1.67	1	1
1.64	1	2
1.6	0	1
1.64	1	2
1.62	1	1
1.91	0	2
1.59	1	1
1.58	1	2
1.53	1	2
1.43	1	1
1.42	1	2
1.34	1	2
1.28	1	2
0.63	0	2
1.24	1	2
3.65	0	2
1.02	0	2
1.19	1	2
1.19	1	2
1.17	1	1
1.13	1	1
3.68	1	1
1	0	1
1.13	1	1
1.13	1	1
1.13	1	1
1.13	1	1
1.05	1	2
3.67	1	1
1.04	1	2
1.03	1	2
1.03	1	2
1.01	1	2
0.99	1	1
0.99	1	2
0.95	1	2
0.49	0	2
3.64	1	1
0.94	1	1
0.93	1	2
0.92	1	2
0.89	1	1
0.86	1	2
0.82	1	1
0.79	1	2
3.64	1	1
0.79	1	2
0.78	1	1
0.72	1	2
0.7	1	2
0.68	1	2
0.67	1	2
0.65	1	1
0.64	1	2
0.63	1	1
1.44	0	1
3.64	1	1
0.61	1	1
0.61	1	2
0.61	1	1
0.59	1	2
0.59	1	2
0.57	1	2
0.56	1	2
0.54	1	2
0.5	1	1
0.42	1	2
0.41	1	2
0.35	1	2
0.35	1	2
0.32	1	2
0.28	1	2
0.28	1	2
0.23	1	2
0.22	1	2
0.22	1	2
0.21	1	2
0.18	1	2
0.17	1	2
0.16	1	2
0.13	1	1
3.61	1	2
0.11	1	2
0.11	1	2
0.08	1	2
0.07	1	2
0.07	1	2
0.07	1	2
0.07	1	1
0.05	1	2
0.02	1	2
3.59	1	2
0.02	1	2
3.58	1	2
3.58	1	2
3.58	1	2
3.56	1	1
1.92	0	2
3.52	1	2
3.49	1	1
3.45	1	1
1.07	0	2
1.98	0	1
3.38	1	2
0.98	0	2
3.33	1	2
1.15	0	1
3.31	1	2
3.27	1	1
3.27	1	2
0.87	0	2
2.54	0	1
1.86	0	2
1.99	0	1
3.05	1	2
3.95	1	1
3.02	1	2
3	1	2
2.85	1	2
2.82	1	2
2.82	1	2
2.79	1	1
2.79	1	2
3.91	1	2
2.24	0	2
2.76	1	2
2.29	0	1
2.74	1	2
2.74	1	1
2.74	1	2
2.7	1	2
2.68	1	2
2.66	1	2
2.64	1	1
1.85	0	1
2.63	1	2
2.62	1	1
2.62	1	2
2.57	1	1
2.57	1	2
2.56	1	1
3.89	1	2
2.55	1	2
2.52	1	2
2.51	1	2
1.13	0	2
2.47	1	2
2.47	1	2
2.46	1	2
2.46	1	2
2.46	1	2
1.99	0	2
3.89	1	2
1.4	0	2
2.37	1	1
2.37	1	1
2.35	1	1
2.34	1	2
2.3	1	2
2.28	1	2
2.27	1	2
