# Supplementary material for: Data sharing in clinical trials: An experience with two large cancer screening trials
Source: PLoS Med. 2017 May 23;14(5):e1002304. doi: 10.1371/journal.pmed.1002304 (PMC5441574; doi:10.1371/journal.pmed.1002304)
Supplement: S2 Data — (XLSX) [file pmed.1002304.s004.xlsx]

## Sheet: temp
Time	Censor	Imaging
3.98	1	0
3.75	1	0		Imaging
1.91	1	1		1=Image Related
1.89	1	1		0=Not image related
1.89	1	0
1.87	1	0
1.87	1	1
1.86	1	1
1.84	1	0
1.82	1	1
1.81	1	1
3.7	1	0
1.8	1	1
1.8	1	0
1.78	1	1
1.77	1	0
1.76	1	1
1.74	1	0
1.74	1	0
3.64	1	0
1.72	1	1
1.72	1	0
1.72	1	0
1.71	1	1
1.69	1	1
1.67	1	0
1.61	0	0
0.76	0	0
0.09	0	0
1.64	1	1
3.62	1	0
1.64	1	0
1.55	1	1
1.53	1	1
1.53	1	0
1.52	1	0
1.47	1	1
3.6	1	1
1.44	1	1
1.38	1	1
0.58	0	0
1.32	1	1
1.32	1	1
1.29	1	1
1.28	1	1
1.26	1	1
3.57	1	0
1.24	1	1
1.23	1	1
1.21	1	1
0.72	0	0
1.17	1	1
1.17	1	0
1.15	1	0
1.14	1	0
3.54	1	0
1.13	1	0
1.12	1	0
1.12	1	1
1.11	1	1
1.11	1	0
1.08	1	0
1.07	1	1
1.07	1	1
1.06	1	1
3.48	1	1
1.03	1	1
1.03	1	1
1.01	1	0
1.01	1	0
0.98	1	0
0.98	1	1
0.97	1	0
0.97	1	0
0.94	1	1
0.94	1	0
0.92	1	1
0.9	1	0
0.9	1	1
0.87	1	1
0.82	1	0
0.81	1	0
0.79	1	1
3.44	1	0
0.78	1	0
0.78	1	1
0.78	1	1
0.78	1	0
0.74	1	0
0.7	1	1
0.68	1	1
0.66	1	1
0.64	1	0
1.45	0	0
0.62	1	0
0.61	1	1
0.59	1	1
0.59	1	1
0.59	1	1
0.59	1	1
0.57	1	0
0.56	1	0
0.56	1	1
0.56	1	1
3.39	1	1
0.55	1	0
0.55	1	0
0.55	1	1
0.54	1	1
0.54	1	1
0.49	1	1
0.46	1	1
0.46	1	1
0.46	1	0
0.45	1	0
0.44	1	0
0.41	1	0
0.4	1	1
0.39	1	1
0.35	1	1
0.32	1	1
0.3	1	0
1.57	0	0
0.29	1	0
0.28	1	0
0.26	1	1
0.23	1	1
0.23	1	0
0.21	1	1
0.2	1	1
0.19	1	1
0.17	1	1
0.16	1	1
3.36	1	1
0.15	1	1
0.15	1	1
0.14	1	1
0.12	1	0
0.11	1	0
0.08	1	1
0.07	1	1
0.07	1	0
0.05	1	1
3.29	1	0
0.05	1	0
0.05	1	1
0.04	1	1
0.02	1	0
3.28	1	0
3.27	1	1
3.27	1	0
1.12	0	0
3.95	1	0
1.37	0	0
1.53	0	0
3.23	1	1
0.77	0	0
1.43	0	0
3.14	1	0
3.08	1	1
2.46	0	0
3.04	1	1
3.02	1	1
2.92	1	0
2.81	1	0
2.81	1	0
2.81	1	0
2.81	1	1
1.67	0	0
2.59	0	0
2.79	1	0
2.78	1	0
2.75	1	0
2.75	1	1
2.75	1	0
2.74	1	0
2.73	1	0
3.89	1	0
2.68	1	0
2.66	1	0
2.64	1	0
2.64	1	0
2.64	1	0
2.64	1	0
2.63	1	0
2.56	1	0
2.54	1	0
3.88	1	1
2.51	1	0
0.53	0	0
2.49	1	0
2.47	1	0
2.45	1	1
2.41	1	0
2.37	1	1
0.81	0	0
3.88	1	0
2.32	1	1
2.3	1	0
2.29	1	0
2.22	1	0
2.2	1	0
2.2	1	0
1.39	0	0
2.12	1	0
2.12	1	1
1.55	0	0
1.9	0	0
2.01	1	1
1.99	1	0
1.35	0	0
1.95	1	0
1.93	1	1
1.91	1	0
